# Supplementary material for: Gut Microbial Metabolome and Dysbiosis in Neurodegenerative Diseases: Psychobiotics and Fecal Microbiota Transplantation as a Therapeutic Approach—A Comprehensive Narrative Review
Source: Int J Mol Sci. 2023 Aug 27;24(17):13294. doi: 10.3390/ijms241713294 (PMC10487945; doi:10.3390/ijms241713294)
Supplement: Supplementary file 1 [file ijms-24-13294-s001.zip]

Archive with 1 entries (1 files):
- ijms-2562371-supplementary.pdf
